# Supplementary material for: Comparative and phylogenetic analyses of six Kenya Polystachya (Orchidaceae) species based on the complete chloroplast genome sequences
Source: BMC Plant Biol. 2022 Apr 6;22:177. doi: 10.1186/s12870-022-03529-5 (PMC8985347; doi:10.1186/s12870-022-03529-5)
Supplement: Supplementary file 1 — Additional file 1: Table S1. Taxonomic and GenBank accession information forsamples used for phylogenetic analyses (85). Table S2 and S3. Types of genes annotation and the intron-containing genes within the chloroplastgenomes of six Polystachya species. Table S4. Codonusage within the chloroplast genomes of six Polystachyaspecies. Table S5. Typesand amounts of SSRs within the chloroplast genomes of six Polystachya species. Table S6. Locationof repeat sequences within the chloroplast genomes of six Polystachya species. Table S7. Comparisonof site models for the 68 shared CDSs in the chloroplast genomes of six Polystachyaspecies and results of LRT. Table S8. Positiveselection sites based on BEB analysis in the M8 model detected in thechloroplast genomes of six Polystachya species. Table S9. Theoverall view of all gene alignment in the complete chloroplast genomes of six Polystachyaspecies. Table S10. Phylogenetictree constructed using ML and BI methods, based on the first and second codonpositions of 79 CDSs of whole cp genomes from 85 taxa. [file 12870_2022_3529_MOESM1_ESM.zip › Table S1.xlsx]

## Sheet: Table S1
Table S1. Taxonomic and GenBank accession information of all the 85 chloroplast genomes used for phylogenetic analyses.
Subfamily (5)	Tribe (16)	Subtribe (20)	Genus (56)	Species	Genebank accession	Source
Apostasioideae			Apostasia	Apostasia odorata	KM244734	NCBI
				Apostasia wallichii	LC199394	NCBI
			Neuwiedia	Neuwiedia singapureana	KM244735	NCBI
				Neuwiedia zollingeri var. singapureana	LC199503	NCBI
Vanilloideae	Pogonieae		Pogonia	Pogonia japonica	MN200371	NCBI
				Pogonia minor	MN200372	NCBI
	Vanilleae		Vanilla	Vanilla planifolia	KJ566306	NCBI
				Vanilla shenzhenica	MK962478	NCBI
Cypripedioideae			Cypripedium	Cypripedium formosanum	KJ501998	NCBI
			Phragmipedium	Phragmipedium longifolium	KM032625	NCBI
			Paphiopedilum	Paphiopedilum hirsutissimum	MN153815	NCBI
				Paphiopedilum armeniacum	LC085347	NCBI
Orchidoideae	Orchideae	Orchidinae	Habenaria	Habenaria pantlingiana	KJ524104	NCBI
			Ponerorchis	Ponerorchis gracilis	MN200376	NCBI
			Ophrys	Ophrys sphegodes	AP018717	NCBI
	Diurideae	Acianthinae	Corybas	Corybas taliensis	MN783368	NCBI
	Cranichidinae	Cranichidinae	Prescottia	Prescottia stachyodes	MN597433	NCBI
		Spiranthinae	Sauroglossum	Sauroglossum elatum	MN597432	NCBI
		Goodyerinae	Anoectochilus	Anoectochilus emeiensis	LC057212	NCBI
			Goodyera	Goodyera fumata	KJ501999	NCBI
Epidendroideae	Neottieae		Cephalanthera	Cephalanthera damasonium	MH590345	NCBI
			Epipactis	Epipactis purpurata	MH590354	NCBI
			Aphyllorchis	Aphyllorchis montana	KU551262	NCBI
			Neottia	Neottia camtschatea	KU551266	NCBI
				Neottia acuminata	KU551268	NCBI
				Neottia listeroides	KU551272	NCBI
				Neottia japonica	MH321184	NCBI
				Neottia cordata	MH590356	NCBI
	Sobralieae		Elleanthus	Elleanthus sodiroi	KR260986	NCBI
			Sobralia	Sobralia callosa	KM032623	NCBI
	Nervilieae	Epipogiinae	Epipogium	Epipogium roseum	KJ772291	NCBI
				Epipogium aphyllum	KJ772292	NCBI
	Gastrodieae		Gastrodia	Gastrodia elata1	MF163256	NCBI
				Gastrodia elata2	MN026874	NCBI
				Gastrodia elata3	MN296709	NCBI
	Arethuseae	Arethusinae	Arundina	Arundina graminifolia	MN171408	NCBI
		Coelogyninae	Pholidota	Pholidota articulata	MT712149	NCBI
			Bletilla	Bletilla striata	MT193723	NCBI
	Malaxideae	Malaxidinae	Oberonia	Oberonia japonica	KX871235	NCBI
			Oberonioides	Oberonioides microtatantha	MT559316	NCBI
			Liparis	Liparis nervosa	MN641753	NCBI
				Liparis vivipara	MK862100	NCBI
		Dendrobiinae	Bulbophyllum	Bulbophyllum granulosum	MN604055	NCBI
				Bulbophyllum regnellii	MN604057	NCBI
				Bulbophyllum weddellii	MN604059	NCBI
			Dendrobium	Dendrobium nobile	KT591465	NCBI
				Dendrobium huoshanense	KT630834	NCBI
				Dendrobium officinale	LC348521	NCBI
	Podochileae		Eria	Eria corneri	MN477202	NCBI
	Collabieae		Tainia	Tainia dunnii	MN641754	NCBI
			Calanthe	Calanthe davidii	MN708353	NCBI
			Phaius	Phaius tancarvilleae	MN708349	NCBI
	Epidendreae	Agrostophyllinae	Agrostophyllum	Agrostophyllum callosum	MN990432	NCBI
		Calypsinae	Changnienia	Changnienia amoena	MN990431	NCBI
			Cremastra	Cremastra appendiculata	MH356724	NCBI
			Corallorhiza	Corallorhiza macrantha	KM390017	NCBI
				Corallorhiza bentleyi	MG874035	NCBI
				Corallorhiza trifida	MN990435	NCBI
		Bletiinae	Basiphyllaea	Basiphyllaea corallicola	MK726085	NCBI
			Bletia	Bletia roezlii	MK726066	NCBI
		Laeliinae	Cattleya	Cattleya crispata	KP168671	NCBI
				Cattleya liliputana	KP202881	NCBI
		Pleurothallidinae	Anathallis	Anathallis obovata	MH979332	NCBI
			Masdevallia	Masdevallia picturata	KJ566305	NCBI
	Cymbidieae	Cymbidiinae	Cymbidium	Cymbidium faberi	KR919606	NCBI
				Cymbidium kanran	KU179435	NCBI
				Cymbidium macrorhizon	KU179437	NCBI
		Eulophiinae	Geodorum	Geodorum densiflorum	MT153204	NCBI
			Eulophia	Eulophia flava	MK855051	NCBI
		Oncidiinae	Oncidium	Oncidium sphacelatum	KM032624	NCBI
			Erycina	Erycina pusilla	JF746994	NCBI
	Vandeae	Aeridinae	Phalaenopsis	Phalaenopsis equestris	JF719062	NCBI
			Holcoglossum	Holcoglossum amesianum	MK442924	NCBI
			Gastrochilus	Gastrochilus guangtungensis	MN124428	NCBI
			Acampe	Acampe papillosa	MN124418	NCBI
			Cleisostoma	Cleisostoma paniculatum	MN124416	NCBI
			Vandopsis	Vandopsis gigantea	MN124403	NCBI
		Polystachyinae	Polystachya	Polystachya dendrobiiflora	OK930071	Our report
				Polystachya adansoniae	OK930072	Our report
				Polystachya tenuissima	OK930073	Our report
				Polystachya bennettiana	OK930074	Our report
				Polystachya modesta	OK930075	Our report
				Polystachya concreta	OK930076	Our report
Outgroup				Allium cepa	MK335926	NCBI
				Iris gatesii	KM014691	NCBI
