# Supplementary material for: Comparative and phylogenetic analyses of six Kenya Polystachya (Orchidaceae) species based on the complete chloroplast genome sequences
Source: BMC Plant Biol. 2022 Apr 6;22:177. doi: 10.1186/s12870-022-03529-5 (PMC8985347; doi:10.1186/s12870-022-03529-5)
Supplement: Supplementary file 1 — Additional file 1: Table S1. Taxonomic and GenBank accession information forsamples used for phylogenetic analyses (85). Table S2 and S3. Types of genes annotation and the intron-containing genes within the chloroplastgenomes of six Polystachya species. Table S4. Codonusage within the chloroplast genomes of six Polystachyaspecies. Table S5. Typesand amounts of SSRs within the chloroplast genomes of six Polystachya species. Table S6. Locationof repeat sequences within the chloroplast genomes of six Polystachya species. Table S7. Comparisonof site models for the 68 shared CDSs in the chloroplast genomes of six Polystachyaspecies and results of LRT. Table S8. Positiveselection sites based on BEB analysis in the M8 model detected in thechloroplast genomes of six Polystachya species. Table S9. Theoverall view of all gene alignment in the complete chloroplast genomes of six Polystachyaspecies. Table S10. Phylogenetictree constructed using ML and BI methods, based on the first and second codonpositions of 79 CDSs of whole cp genomes from 85 taxa. [file 12870_2022_3529_MOESM1_ESM.zip › Table S4.xlsx]

## Sheet: Table S4
Table S3. Codon usage within the chloroplast genomes of six Polystachya species.
AA	Codon	RSCU						Count
		P. dendrobiiflora	P. adansoniae	P. tenuissima	P. bennettiana	P. modesta	P. concreta	P. dendrobiiflora	P. adansoniae	P. tenuissima	P. bennettiana	P. modesta	P. concreta
Phe (F)	UUU	1.31	1.31	1.3	1.31	1.31	1.31	707	703	697	703	704	710
	UUC	0.69	0.69	0.7	0.69	0.69	0.69	372	374	376	370	375	373
Leu (L)	UUA	1.88	1.9	1.91	1.88	1.88	1.9	611	615	622	611	617	619
	UUG	1.29	1.3	1.29	1.29	1.29	1.28	421	419	419	420	417	418
	CUU	1.22	1.22	1.21	1.22	1.22	1.22	396	394	394	397	397	397
	CUC	0.37	0.36	0.35	0.36	0.36	0.37	119	116	113	117	118	119
	CUA	0.83	0.8	0.83	0.84	0.84	0.82	271	260	271	272	262	267
	CUG	0.42	0.42	0.41	0.41	0.41	0.41	136	137	134	133	141	135
Ile (I)	AUU	1.48	1.48	1.48	1.49	1.49	1.48	790	795	794	797	791	797
	AUC	0.63	0.61	0.61	0.62	0.62	0.61	337	328	328	331	334	328
	AUA	0.89	0.91	0.91	0.89	0.89	0.91	475	488	487	477	478	487
Met (M)	AUG	1	1	1	1	1	1	440	430	439	438	440	434
Val (V)	GUU	1.42	1.4	1.42	1.41	1.41	1.42	382	375	379	377	378	379
	GUC	0.5	0.52	0.51	0.52	0.52	0.51	135	138	136	139	140	136
	GUA	1.44	1.44	1.42	1.41	1.41	1.43	387	385	378	377	386	383
	GUG	0.63	0.64	0.65	0.65	0.65	0.64	169	170	172	174	170	172
Ser (S)	UCU	1.83	1.81	1.84	1.81	1.81	1.81	444	439	443	440	443	440
	UCC	0.96	0.97	0.98	0.98	0.98	0.98	234	235	235	237	235	239
	UCA	1.16	1.17	1.16	1.15	1.15	1.17	282	284	280	280	282	284
	UCG	0.49	0.49	0.47	0.48	0.48	0.47	120	118	113	117	115	113
	AGU	1.26	1.26	1.27	1.27	1.27	1.27	307	307	305	307	308	308
	AGC	0.29	0.31	0.29	0.31	0.3	0.3	71	75	70	74	74	72
Pro (P)	CCU	1.61	1.58	1.58	1.58	1.58	1.59	314	307	307	308	309	310
	CCC	0.87	0.88	0.89	0.89	0.89	0.89	169	172	174	174	173	173
	CCA	1.09	1.1	1.11	1.1	1.1	1.1	212	214	216	214	214	214
	CCG	0.43	0.44	0.42	0.43	0.43	0.42	84	85	82	83	84	82
Thr (T)	ACU	1.63	1.63	1.63	1.63	1.64	1.64	395	393	393	395	396	396
	ACC	0.72	0.73	0.72	0.72	0.71	0.71	174	175	174	174	172	170
	ACA	1.21	1.21	1.2	1.22	1.22	1.22	294	292	289	295	294	294
	ACG	0.44	0.44	0.44	0.43	0.43	0.43	106	105	106	104	105	104
Ala (A)	GCU	1.9	1.89	1.91	1.9	1.91	1.91	498	494	496	495	500	499
	GCC	0.51	0.52	0.52	0.52	0.52	0.52	134	136	135	136	135	137
	GCA	1.22	1.21	1.21	1.21	1.2	1.2	318	316	316	314	313	314
	GCG	0.37	0.37	0.36	0.37	0.37	0.37	96	97	94	96	97	97
Try (Y)	UAU	1.6	1.61	1.6	1.6	1.6	1.61	537	539	544	541	535	536
	UAC	0.4	0.39	0.4	0.4	0.4	0.39	136	132	136	136	132	131
Stop (*)	UAA	1.41	1.46	1.41	1.46	1.5	1.46	32	33	32	33	34	33
	UAG	0.75	0.75	0.75	0.75	0.71	0.75	17	17	17	17	16	17
	UGA	0.84	0.79	0.84	0.79	0.79	0.79	19	18	19	18	18	18
His (H)	CAU	1.57	1.55	1.57	1.58	1.57	1.57	380	379	379	381	383	382
	CAC	0.43	0.45	0.43	0.42	0.43	0.43	104	109	104	101	104	106
Gln (Q)	CAA	1.55	1.55	1.55	1.55	1.56	1.56	565	561	563	561	568	565
	CAG	0.45	0.45	0.45	0.45	0.44	0.44	162	161	162	162	161	160
Asn (N)	AAU	1.6	1.59	1.59	1.59	1.59	1.59	740	727	733	733	730	730
	AAC	0.4	0.41	0.41	0.41	0.41	0.41	186	189	188	190	188	191
Lys (K)	AAA	1.49	1.48	1.48	1.49	1.49	1.48	837	827	827	825	835	832
	AAG	0.51	0.52	0.52	0.51	0.51	0.52	286	290	287	286	288	289
Asp (D)	GAU	1.62	1.61	1.62	1.62	1.61	1.62	637	635	634	636	640	643
	GAC	0.38	0.39	0.38	0.38	0.39	0.38	150	154	148	147	155	153
Glu (E)	GAA	1.53	1.55	1.53	1.53	1.52	1.52	834	843	838	837	837	828
	GAG	0.47	0.45	0.47	0.47	0.48	0.48	259	248	255	255	263	260
Cys (C)	UGU	1.52	1.54	1.57	1.54	1.53	1.52	164	166	164	166	165	163
	UGC	0.48	0.46	0.43	0.46	0.47	0.48	52	49	45	49	51	51
Trp (W)	UGG	1	1	1	1	1	1	341	340	342	342	340	339
Arg (R)	CGU	1.42	1.4	1.42	1.41	1.43	1.43	288	284	288	285	290	290
	CGC	0.33	0.35	0.32	0.33	0.33	0.32	66	70	65	66	66	66
	CGA	1.34	1.33	1.31	1.32	1.32	1.33	273	269	265	266	268	270
	CGG	0.38	0.36	0.36	0.37	0.36	0.36	77	72	73	74	74	74
	AGA	1.95	1.96	2	1.99	1.96	1.95	395	397	405	402	398	396
	AGG	0.59	0.6	0.6	0.59	0.6	0.61	119	122	121	119	122	124
Gly (G)	GGU	1.36	1.38	1.37	1.37	1.36	1.36	448	451	449	449	447	446
	GGC	0.41	0.4	0.41	0.41	0.41	0.42	134	131	134	133	135	137
	GGA	1.56	1.57	1.55	1.57	1.55	1.55	515	514	507	514	510	509
	GGG	0.67	0.64	0.66	0.66	0.67	0.67	220	210	217	216	220	220
