# Supplementary material for: Comparative and phylogenetic analyses of six Kenya Polystachya (Orchidaceae) species based on the complete chloroplast genome sequences
Source: BMC Plant Biol. 2022 Apr 6;22:177. doi: 10.1186/s12870-022-03529-5 (PMC8985347; doi:10.1186/s12870-022-03529-5)
Supplement: Supplementary file 1 — Additional file 1: Table S1. Taxonomic and GenBank accession information forsamples used for phylogenetic analyses (85). Table S2 and S3. Types of genes annotation and the intron-containing genes within the chloroplastgenomes of six Polystachya species. Table S4. Codonusage within the chloroplast genomes of six Polystachyaspecies. Table S5. Typesand amounts of SSRs within the chloroplast genomes of six Polystachya species. Table S6. Locationof repeat sequences within the chloroplast genomes of six Polystachya species. Table S7. Comparisonof site models for the 68 shared CDSs in the chloroplast genomes of six Polystachyaspecies and results of LRT. Table S8. Positiveselection sites based on BEB analysis in the M8 model detected in thechloroplast genomes of six Polystachya species. Table S9. Theoverall view of all gene alignment in the complete chloroplast genomes of six Polystachyaspecies. Table S10. Phylogenetictree constructed using ML and BI methods, based on the first and second codonpositions of 79 CDSs of whole cp genomes from 85 taxa. [file 12870_2022_3529_MOESM1_ESM.zip › Table S6.xlsx]

## Sheet: TFPRC
Table S4-2. Location of long repeat sequences within the chloroplast genomes of six Polystachyaspecies
Region	Location	P. dendrobiiflora			P. adansoniae			P. tenuissima			P. bennettiana			P. modesta			P. concreta
		Type	Repeat Motif	Repeat Motif Length (bp)	Type	Repeat Motif	Repeat Motif Length (bp)	Type	Repeat Motif	Repeat Motif Length (bp)	Type	Repeat Motif	Repeat Motif Length (bp)	Type	Repeat Motif	Repeat Motif Length (bp)	Type	Repeat Motif	Repeat Motif Length (bp)
LSC	IGS(rps19,psbA)							T(×2)	TAGATGAATACAAAA	15	T(×2)	AATATAGGATAT	12				T(×2)/F	ATATAGGATATAGCAATCCCCCAAGATCTT	30
LSC	IGS(rps19,psbA)													T(×2)	ATATGAATATATG	13	T(×2)	ATATAATTCATATACAT	17
LSC	IGS(psbA,trnK-UUU)				T(×2)	ATAACTAAACTAGAACTAG	19
LSC	intron(trnK-UUU)				T(×2)	ACTAATAGAATTAGAA	16										T(×2)	CTTTCTATCTAATT	14
LSC	IGS(rps16,trnQ-UUG)							T(×3)	TAGAATATATT	11	T(×2)	TATATAATATTTA	13				T(×2)	AATTATAGACTACAATTCTAGAATA	25
LSC	IGS(rps16,trnQ-UUG)				T(×2)	TTCTAGAATTAGAT	14				T(×2)	TTATTAATATAATA	14
LSC	IGS(trnS-GCU,trnG-GCC)	T(×2)	TATATAATATTTA	13	T(×3)	TTTAGAATATTGTA	14	T(×2)	ATATTATTGCTATA	14	T(×2)	ATTATTTAATTTTAATTAG	19	T(×2)	AAATTAGATTAAATTAGATA	20	T(×2)	ATTCATATCCAATA	14
LSC	IGS(trnS-GCU,trnG-GCC)							T(×2)	TTTAATTTATTTTTTAATTT	20
LSC	IGS(trnR-UCU,atpA)				T(×2)	GATTCGAATCAGA	13
LSC	intron(atpF)							T(×2)	TATTTATGCTATAAA	15
LSC	IGS(atpH,atpI)							T(×2)	ATCTAACTAGTAA	13	T(×2)	TTTCTACTTCTT	12
LSC	IGS(atpH,atpI)							T(×2)	TTTTATTCTATTAA	14
LSC	IGS(rpoB,trnC-GCA)										T(×2)	TACCTAATTCTTTTATTATGAT	22
LSC	IGS(petN,psbM)										T(×2)/F	TTCACTTGCTTTAGTTTCTCTATATATTATTACTTAGATATAT	43				T(×2)	CTATATATTATTA	13
LSC	IGS(psbM,trnD-GUC)				T(×2)	AATAATAATATCAAA	15	T(×2)	AATTTAATAGTAT	13
LSC	IGS(trnD-GUC,trnY-GUA)													T(×2)	TTATCGTATTGCA	13	T(×2)	TTCTATATATTCTAT	15
LSC	IGS(trnD-GUC,trnY-GUA)													T(×2)	ATTCTATATATTCT	14
LSC	IGS(trnS-UGA,psbZ)				T(×2)	ATCCAATGGTAT	12
LSC	IGS(psbZ,trnG-UCC)																T(×2)	TTACTATAGTCT	12
LSC	IGS(trnS-GGA,rps4)				T(×2)	AGACATTATCTATCCCTA	18
LSC	IGS(rps14,psaB)										T(×2)	AATGATACAGT	11
LSC	IGS(psaA,ycf3)							T(×2)	TTCTTTATTTTTCTTTATAA	20
LSC	intron(ycf3)							T(×2)	CTTTATGAACTGACA	15	T(×2)	CTTTATGAACTGACA	15	T(×2)	ATTATATTAGTGC	13
LSC	IGS(trnT-UGU,trnL-UAA)													T(×2)	TTATATATTT	10
LSC	IGS(trnT-UGU,trnL-UAA)													T(×2)	ATTTTTATATATTTTC	16
LSC	IGS(trnT-UGU,trnL-UAA)													T(×2)	CATATATTCCATA	13
LSC	IGS(trnT-UGU,trnL-UAA)													T(×2)	TAATCTAAATATC	13
LSC	IGS(trnL-UAA,trnF-GAA)													T(×2)	ATTTTTAGTTCTTTTCATTGACATAGAT	28
LSC	intron(trnL-UAA)							T(×2)	TATTACTATTAA	12	T(×2)	TTTCTATATTCT	12
LSC	intron(trnL-UAA)							T(×2)	TCTATTCTCTATTAA	15
LSC	IGS(trnF-GAA,trnV-UAC)				T(×2)	TGTAGATTTT	10
LSC	IGS(trnM-CAU,atpE)							T(×2)	ATAAAGTATAT	11				T(×2)	GATGTAGTGTGTAGT	15
LSC	IGS(trnM-CAU,atpE)							T(×2)	AACTTATATGATAAT	15
LSC	IGS(trnM-CAU,atpE)							T(×2)	ATAATAAGAATATAA	15
LSC	IGS(atpB,rbcL)				T(×2)	TTATTATTTTGTAT	14				T(×2)	TTAATATTTATAA	13
LSC	IGS(atpB,rbcL)							T(×2)	TCATTATTCATTAA	14	T(×2)	TCATTATTCATTAA	14
LSC	IGS(rbcL,accD)													T(×2)	ATCTTCATGATTGGATC	17
LSC	accD	T(×2)	ACAAGAAGTTAG	12				T(×2)	ATTTTGATATAAATA	15
LSC	IGS(accD,psaI)	T(×2)	TTTATTTGTAGCAA	14													T(×2)	TTTTAATAAATAG	13
LSC	IGS(psaI,ycf4)							T(×2)	CTTTTTTAATGTAA	14							T(×2)	GTTATAGCTTAATTAATTA	19
LSC	IGS(psbE,petL)							T(×2)	CATAGAATCAATA	13							T(×2)	ATTAGAATTAG	11
LSC	IGS(psbE,petL)							T(×2)	TAATATATTAGAA	13
LSC	IGS(petG,trnW-CCA)	T(×2)	GATTGACCTCCTCCTTGTA	19
LSC	IGS(trnW-CCA,trnP-UGG)																T(×2)	TTTCTTATATCCTATAAAA	19
LSC	IGS(trnP-UGG,psaJ)							T(×2)	ACTATATATGTATT	14				T(×2)	ATGTATTACAATATACA	17	T(×2)	TCTACCTATATCTA	14
LSC	IGS(psaJ,rpl33)	T(×2)	TATAGTAATTAA	12							T(×2)	AATATTACTCTTTTCTTTAGAGTT	24				T(×2)	TTTCTTTAGAGTTAGAATAATTAA	24
LSC	intron(clpP)				T(×2)	TCAATCAATACAA	13	T(×2)	TACATAATAGATTATATTCTAAGA	24
LSC	IGS(clpP,psbB)	T(×2)	AACTTAATATTATTCTATAGATA	23	T(×2)	TTATCTTAGATTAGATAT	18	T(×2)	ATTATTATTTA	11	T(×2)	TATATATTATA	11	T(×2)	TATTATATATTA	12
LSC	IGS(clpP,psbB)				T(×2)	CTTAATATTATTTATTAT	18				T(×2)	AATATTATTTCTTATTCTATAG	22	T(×2)	TTATATATTATTAT	14
LSC	IGS(clpP,psbB)				T(×2)	CTAGATAGAAAGATAGA	17				T(×2)	TAGATTATTATC	12
LSC	IGS(clpP,psbB)										T(×2)	TTTTTATTCTATTTC	15
LSC	IGS(clpP,psbB)										T(×2)	TCCTATACAAAA	12
LSC	intron(petB)																T(×2)	TTTTTATACTTTCGA	15
LSC	intron(petD)	T(×2)	TTCTTATAATTAA	13							T(×2)	TTATAATTCATTGATA	16
LSC	rpoA													T(×2)	ATTCATGTCCTCTTCCTCTGC	21
LSC	IGS(rpoA,rps11)													T(×2)	TATTTATGATTAT	13
LSC	rps11,IGS(rps11,rpl36)													T(×2)	CATATTTTATTAGA	14
LSC	IGS(rps11,rpl36)							T(×2)	TATATTCATAAGA	13	T(×2)	TATATTCATAAGA	13	T(×2)	TATATTCATAAGA	13	T(×2)	TATATTCATAAGA	13
LSC	IGS(rps11,rpl36)													T(×2)	TCTTTCTTTTTAC	13
LSC	intron(rpl16)				T(×2)	ACATATACACATATGTATTATA	22				T(×2)	ATGACTAGTTATATATGA	18
LSC	intron(rpl16)				T(×2)	TAATTTCTAATA	12
IRB	intron(rpl2)													T(×2)	TAGAGGTACTCCAA	14
IRB	ycf2	T(×2)	CGATATTGATGATAGTGA	18	T(×3)/F/P	CGATATTGATGATAGTGA	18	T(×2)	CGATATTGATGATAGTGA	18	T(×2)	CGATATTGATGATAGTGA	18	T(×3)/F/P	CGATATTGATGATAGTGA	18	T(×4)/F/P	CGATATTGATGATAGTGA	18
IRB	IGS(trnL-CAA,rps7)										T(×2)	ATAATTCTCATAATAAG	17
IRB	ΨndhB				T(×2)	CAAAGTGATGTCTTGGTCCG	20
IRB	IGS(rps12,trnV-GAC)				T(×2)/F	CCTTGGCGCAAGAAGAAGGGGTGATTCATATCATCTTGACTTGGTTCTGCTTCCACTCTTTTTTTTTTTTACAATACCGAGTCGGTTCTTCTCCTACCAGTCTCGAATAGAGCATGCTGAAAAGAA	126	T(×2)	ATCTATTATTA	11	T(×2)	TTATTCTATTC	11	T(×2)	ATTATTATATATTC	14
IRB	IGS(rps12,trnV-GAC)										T(×2)	ATTCTATTCTTATATTA	17
SSC	IGS(trnN-GUU,rpl32)													T(×2)	TAGAATATAATAGAAATATAGAAAG	25
SSC	IGS(rpl32,trnL-UAG)													T(×2)	AGAAATATATCATA	14
SSC	IGS(rpl32,trnL-UAG)													T(×2)	CTGTAGTTACTAATTGATAACTAAATA	27
SSC	IGS(ccsA,psaC)													T(×2)	ATTAGTATCTAT	12
LSC	IGS(psaC,rps15)							T(×2)	AGGTAATAAGAAAGATA	17				T(×2)	AATTTCATTCTTTT	14
SSC	IGS(psaC,rps15)													T(×2)	CTCCTATTACTCA	13	T(×2)	CTCCTATTACTCA	13
SSC	IGS(rps15,ycf1)				T(×2)	TAGTATACATCAAA	14
SSC	ycf1																T(×2)	GTTTTTAGATTGGAT	15
SSC	ycf1													T(×2)	ATTTTTTTCTAG	12	T(×2)	ATTTTTTTCTAG	12
IRA	IGS(trnV-GAC,rps12)				T(×2)/F	TTCTTTTCAGCATGCTCTATTCGAGACTGGTAGGAGAAGAACCGACTCGGTATTGTAAAAAAAAAAAAGAGTGGAAGCAGAACCAAGTCAAGATGATATGAATCACCCCTTCTTCTTGCGCCAAGG	126	T(×2)	TAATAATAGAT	11	T(×2)	TAATATAAGAATAGAAT	17	T(×2)	GAATATATAATAAT	14
IRA	IGS(trnV-GAC,rps12)										T(×2)	GAATAGAATAA	11
IRA	ΨndhB				T(×2)	CGGACCAAGACATCACTTTG	20
IRA	IGS(rps7,trnL-CAA)										T(×2)	CTTATTATGAGAATTAT	17
IRA	ycf2	T(×2)	TCACTATCATCAATATCG	18	T(×3)/F/P	TCACTATCATCAATATCG	18	T(×2)	TCACTATCATCAATATCG	18	T(×2)	TCACTATCATCAATATCG	18	T(×3)/F/P	TCACTATCATCAATATCG	18	T(×4)/F/P	TCACTATCATCAATATCG	18
IRA	intron(rpl2)													T(×2)	TTGGAGTACCTCTA	14
LSC;SSC/IRA	IGS(rpl32,trnL-UAG);ycf1													F	GCATAAGGATAATGGATTACCTAGTATAAAAGATTTCAAAATCATTA	47
LSC	IGS(rps19,psbA)							P	ATAGCAATCCCCCAAGATCTTGGGGGATTGCTAT	34	P	ATTCATATAATTTGTATTCATATATATATATGAATACAAATTATATGAAT	50				P	ATAGCAATCCCCCAAGATCTTGGGGGATTGCTAT	34
LSC	IGS(petN,psbM)	P	ATAGTGTGGTAGAAAGAGCTATATATAGCTCTTTCTACCACACTAT	46	P	ATAGTGTGGTAGAAAGAGCTATATATAGCTCTTTCTACCACACTAT	46	P	ATAGTGTGGTAGAAAGAGCTATATATAGCTCTTTCTACCACACTAT	46	P	ATAGTGTGGTAGAAAGAGCTATATATAGCTCTTTCTACCACACTAT	46	P	ATAGTGTGGTAGAAAGAGCTATATATAGCTCTTTCTACCACACTAT	46	P	ATAGTGTGGTAGAAAGAGCTATATATAGCTCTTTCTACCACACTAT	46
LSC	IGS(petA,psbJ)										P	TTTCTTTTTTTGTATTTCTAATTTCTATATATAGAAATTAGAAATACAAAAAAAGAAA	58
LSC	IGS(rps8,rpl14)							P	CTATCTATATTCTATTCTATATCTAGATATAGAATAGAATATAGATAG	48	P	CTATCTATATTCTATTCTATATCTAGATATAGAATAGAATATAGATAG	48
SSC	ycf1				P	GTAGTCGGGCTCTATTATGGATTTCTGACCACATTCTCTATAGGGCCCTCTTATCTCTTCCTTCTACGAGCTCGGGTTATGGAAGAAGAAGAAGGAATTGAGAAGGAAGTATCAAC	116
SSC	ccsA	P	TTTCAAAAAAAAATCGATTTTTTTTTGAAA	30										P	TTTCAAAAAAAAATCGATTTTTTTTTGAAA	30	P	TTTCAAAAAAAAATCGATTTTTTTTTGAAA	30
SSC	IGS(psaC,rps15)				P	TCTTACCTTACATTCCTTTATGGCCATAAAGGAATGTAAGGTAAGA	46
LSC	intron(trnK-UUU)													R	AGAATAACAATAAAAGAAATAAAGAAAATAACAATAAGA	39	R	AGAATAACAATAAAAGAAATAAAGAAAATAACAATAAGA	39
IRB	IGS(rps12,trnV-GAC)				R	TATATTATTATATTATATTATATTATTATAT	31
IRA	IGS(trnV-GAC,rps12)				R	ATATAATAATATAATATAATATAATAATATA	31
IRB;IRA	IGS(rps12,trnV-GAC);IGS(trnV-GAC,rps12)				C	TATATTATTATATTATATTATATTATTATAT(ATATAATAATATAATATAATATAATAATATA)	31
		9T+2P			23T+3P+2R+1C			29T+3P			29T+4P			33T+1F+2P+1R			21T+3P+1R

## Sheet: SSR
Table S4-1. Location of SSRs within the chloroplast genomes of six Polystachya species
Region	Location	P. dendrobiiflora				P. adansoniae				P. tenuissima				P. bennettiana				P. modesta				P. concreta
		Repeat Motif	Length (bp)	Start	End	Repeat Motif	Length (bp)	Start	End	Repeat Motif	Length (bp)	Start	End	Repeat Motif	Length (bp)	Start	End	Repeat Motif	Length (bp)	Start	End	Repeat Motif	Length (bp)	Start	End
Homo≥10		39				42				38				41				41				39
LSC	IGS(psbA,trnK-UUU)	T	11	1412	1422					T	13	1469	1481	T	15	1447	1461	T	19	1464	1482
LSC	intron(trnK-UUU)	A	14	3927	3940	A	12	3970	3981	A	13	3873	3885					A	12	3993	4004	A	11	4011	4021
LSC	IGS(trnK-UUU,rps16)	A	11	4394	4404	A	14	4770	4783	A	12	4369	4380	A	14	4464	4477	A	16	4478	4493	A	16	4512	4527
LSC	IGS(trnK-UUU,rps16)									A	10	4585	4594
LSC	IGS(trnK-UUU,rps16)																					T	10	4652	4661
LSC	intron(rps16)	T	17	5556	5572					T	13	5521	5533	T	12	5617	5628	T	13	5639	5651	T	10	5666	5675
LSC	IGS(rps16,trnQ-UUG)					A	12	6624	6635	A	12	6732	6743	A	15	6973	6987	A	12	6777	6788
LSC	IGS(psbK,psbI)									A	10	7954	7963	A	10	7772	7781	A	10	7949	7958
LSC	IGS(psbK,psbI)													T	10	8119	8128
LSC	IGS(psbK,psbI)													A	13	8197	8209
LSC	IGS(trnS-GCU,trnG-GCC)					T	13	9379	9391													T	12	9205	9216
LSC	intron(trnG-GCC)	T	14	9353	9366									T	11	9249	9259					T	12	9429	9440
LSC	IGS(trnG-GCC,trnR-UCU)	A	23	10184	10206	A	11	10420	10430	A	13	9927	9939					A	14	10187	10200	A	10	10246	10255
LSC	intron(atpF)	A	11	13333	13343	A	10	12984	12993									A	10	12742	12751
LSC	intron(atpF)																	T	10	12887	12896	T	15	12756	12770
LSC	intron(atpF)					A	10	13574	13583													A	12	12798	12809
LSC	IGS(atpF,atpH)	T	16	13681	13696	T	11	13933	13943	T	10	13436	13445	T	13	13559	13571	T	14	13678	13691	T	11	13751	13761
LSC	IGS(atpH,atpI)					T	10	14342	14351
LSC	IGS(atpH,atpI)					A	15	14914	14928	A	15	13730	13744	A	12	14556	14567	A	13	14158	14170	A	11	14229	14239
LSC	IGS(atpH,atpI)									A	12	14419	14430
LSC	IGS(rpoB,trnC-GCA)	A	15	27466	27480									T	12	27854	27865	A	10	28710	28719
LSC	IGS(petN,psbM)					A	10	29355	29364	A	11	28318	28328	A	11	28783	28793					A	10	28751	28760
LSC	IGS(trnC-GCA,petN)	T	18	28837	28854	T	18	28837	28854
LSC	IGS(psbM,trnD-GUC)					A	11	30595	30605
LSC	IGS(trnE-UUC,trnT-GGU)	A	12	32336	32347	A	13	32554	32566	A	10	30653	30662	A	10	31783	31792	A	10	32080	32089	A	11	31388	31398
LSC	IGS(trnE-UUC,trnT-GGU)									A	10	31287	31296
LSC	IGS(trnT-GGU,psbD)	A	11	32489	32499	A	11	32708	32718	A	11	31438	31448	A	10	31934	31943	A	11	32231	32241	A	12	31542	31553
LSC	IGS(trnT-GGU,psbD)													T	10	32365	32374
LSC	IGS(trnS-UGA,psbZ)	A	10	36144	36153	A	10	36325	36334									A	10	45025	45034
LSC	intron(ycf3)													T	15	43745	43759
LSC	IGS(trnS-GGA,rps4)																	T	11	47678	47688
LSC	IGS(rps4,trnT-UGU)					A	10	46425	46434	A	14	45352	45365	A	10	45881	45890					A	11	45445	45455
LSC	IGS(trnL-UAA,trnF-GAA)	T	11	47783	47793	T	15	47936	47950	T	16	46838	46853	T	11	47321	47331
LSC	IGS(trnF-GAA,trnV-UAC)	T	10	48498	48507	T	10	48498	48507									T	16	48437	48452	T	13	47672	47684
LSC	IGS(trnF-GAA,trnV-UAC)	A	10	48916	48925	A	10	49380	49389	A	11	47432	47442	A	10	47893	47902	A	13	48734	48746
LSC	IGS(atpB,rbcL)	T	11	52366	52376									T	12	51385	51396	T	10	51941	51950	T	12	51383	51394
LSC	IGS(atpB,rbcL)	T	12	52854	52865													T	11	52134	52144	T	10	51769	51778
LSC	IGS(atpB,rbcL)	T	15	53109	53123
LSC	IGS(ycf4,cemA)													T	10	58264	58273	T	10	58984	58993	T	11	58260	58270
LSC	IGS(petA,psbJ)					T	15	61729	61743	T	16	60136	60151	T	15	60449	60463	T	18	61169	61186	T	11	60446	60456
LSC	IGS(psbE,petL)	A	10	63895	63904	A	11	62947	62957
LSC	IGS(psbE,petL)					A	14	63488	63501
LSC	IGS(psbE,petL)					T	12	63762	63773	T	16	62349	62364	T	16	63097	63112	T	14	63851	63864	T	11	62653	62663
LSC	IGS(psbE,petL)																					T	13	62962	62974
LSC	IGS(trnP-UGG,psaJ)					T	16	64900	64915	T	15	63491	63505	T	10	64257	64266	T	10	64991	65000	T	10	64178	64187
LSC	IGS(trnP-UGG,psaJ)					A	15	65125	65139	A	14	63749	63762									A	17	64400	64416
LSC	IGS(psaJ,rpl33)	T	10	66201	66210	T	11	65810	65820									T	18	65862	65879	T	14	65094	65107
LSC	intron(clpP)	A	11	69413	69423	A	15	69015	69029	A	14	67599	67612									A	16	68357	68372
LSC	intron(clpP)	T	16	69951	69966	T	11	69563	69573	T	14	68146	68159	T	14	68926	68939	T	12	69632	69643	T	15	68918	68932
LSC	intron(clpP)	T	11	70206	70216									T	10	69179	69188					T	10	69148	69157
LSC	IGS(psbB,psbT)									T	16	71679	71694
LSC	intron(petB)					A	12	74582	74593	A	17	73054	73070	A	17	73648	73664					A	17	73561	73577
LSC	intron(petD)	T	10	76250	76259	T	12	75992	76003	T	12	74682	74693	T	10	75249	75258					T	13	75217	75229
LSC	IGS(petD,rpoA)													T	11	76478	76488
LSC	IGS(rps8,rpl14)	T	20	80232	80251	T	10	79954	79963	T	13	78667	78679
LSC	IGS(rpl14,rpl16)																	T	10	80604	80613
LSC	intron(rpl16)	T	11	81527	81536					T	11	80834	80844	T	10	80505	80514	T	17	81789	81805	T	10	80457	80466
LSC	intron(rpl16)	T	10	82565	82574													T	12	82220	82231
IRB	IGS(rps12,trnV-GAC)	T	12	100028	100039	T	12	99234	99245	T	11	98304	98314	T	10	98883	98892	T	14	99704	99717	T	12	98937	98948
IRB	IGS(rps12,trnV-GAC)					T	12	99360	99371
SSC	IGS(trnN-GUU,rpl32)									T	15	108550	108564	T	10	108866	108875					T	13	108484	108496
SSC	IGS(trnN-GUU,rpl32)	A	14	109588	109601													A	14	109073	109086
SSC	IGS(trnN-GUU,rpl32)	A	11	110173	110183
SSC	IGS(rpl32,trnL-UAG)																	A	16	109547	109562
SSC	IGS(rpl32,trnL-UAG)	T	19	110819	110837	T	11	110222	110232					T	12	109345	109356	T	17	109765	109781	T	15	108969	108983
SSC	IGS(rps15,ycf1)	T	12	118423	118436					T	12	114783	114794	T	10	115220	115229	T	10	117955	117964
SSC	ycf1	T	10	119226	119235	T	10	117980	117989	T	10	115584	115593	T	10	116019	116028	T	10	118754	118763	T	10	116705	116714
SSC	ycf1	T	13	120486	120498	T	13	119225	119237	T	12	115734	115745	T	12	116160	116171
SSC	ycf1																	A	10	120004	120013	A	10	118673	118682
SSC	ycf1	T	10	122515	122524													T	10	120014	120023	T	10	119970	119979
SSC	ycf1					A	10	119921	119930	A	10	117474	117483	A	11	117170	117180	A	10	120725	120734
SSC	ycf1													A	10	117876	117885
SSC	ycf1	T	10	122632	122641	T	10	121191	121200	T	10	118696	118705	T	10	119173	119182	T	10	122022	122031	T	10	120099	120108
SSC	ycf1					T	10	121308	121317	T	10	118813	118822	T	10	119290	119299	T	10	122151	122160
SSC	ycf1	A	10	122792	122801
IRA	IGS(trnV-GAC,rps12)	A	12	133084	133095	A	12	131760	131771	A	11	129275	129285	A	10	129773	129782	A	14	132612	132625	A	12	130488	130499
IRA	IGS(trnV-GAC,rps12)					A	12	131886	131897
Di≥5		11				8				12				13				10				11
LSC	IGS(rps19,psbA)													AT	6	114	125	AT	7	94	107
LSC	IGS(rps19,psbA)									TA	6	100	111
LSC	IGS(rps19,psbA)									TA	7	117	130
LSC	intron(trnK-UUU)													AT	7	1697	1710
LSC	IGS(rps16,trnQ-UUG)													AT	10	6467	6486
LSC	IGS(trnS-GCU,trnG-GCC)	TA	6	8696	8707	TA	6	8712	8723
LSC	rpoC2	AT	5	20064	20073	AT	5	20278	20287	AT	5	19795	19804	AT	5	19932	19941	AT	5	19544	19553	AT	5	19609	19618
LSC	IGS(petN,psbM)													AT	8	28875	28890	AT	5	28758	28767	AT	5	28819	28828
LSC	IGS(rps4,trnT-UGU)																					TA	5	45259	45268
LSC	IGS(trnE-UUC,trnT-GGU)	AT	5	32286	32295	AT	5	32342	32351	AT	7	31062	31075
LSC	IGS(trnT-UGU,trnL-UAA)																	TA	8	46309	46324
LSC	IGS(trnT-UGU,trnL-UAA)	AT	9	46647	46664	AT	7	46719	46732	AT	6	45802	45813	AT	6	46326	46337	AT	6	46488	46499	AT	9	45768	45785
LSC	IGS(trnT-UGU,trnL-UAA)	AT	6	46781	46792	AT	6	46928	46939									AT	6	46684	46695	AT	6	45961	45972
LSC	IGS(rpl33,rps18)	TG	5	66489	66498	TG	5	66096	66105	TG	5	64665	64674	TG	5	65439	65448	TG	5	66158	66167	TG	5	65383	65392
LSC	IGS(clpP,psbB)													TA	5	69869	68878	AT	5	70639	70648	AT	5	69907	69916
LSC	IGS(clpP,psbB)	AT	6	70993	71004	GA	5	89356	89365	AT	5	69231	69240	AT	5	69890	69899
LSC	IGS(psbB,psbT)	TA	7	73362	73375	TC	5	141766	141775	AT	5	71715	71724	TA	5	72346	72355					TA	7	72277	72290
LSC	IGS(rps8,rpl14)	AT	9	80397	80414																	AT	6	79350	79361
LSC	intron(rpl16)									TA	5	80029	80038
IRB	ycf2	GA	5	89859	89868					GA	5	88104	88113	GA	5	88693	88702	GA	5	89499	89508	GA	5	88736	88745
SSC	ycf1									TA	6	116952	116963	TA	6	117354	117365
IRA	ycf2	TC	5	143255	143264					TC	5	139476	139485	TC	5	139963	139972	TC	5	142821	142830	TC	5	140691	140700
Tri>4		4				9				7				6				8				7
LSC	IGS(trnS-GCU,trnG-GCC)									TTA	4	8873	8884	ATA	4	9056	9067
LSC	IGS(trnE-UUC,trnT-GGU)	AGT	4	31672	31683	AGT	4	31854	31865	AGT	4	30431	30442	AGT	4	30959	30970	AGT	4	31270	31281	AGT	4	31170	31181
LSC	IGS(atpB,rbcL)	TTA	4	52598	52609	TTA	4	52924	52935	TTA	4	51223	51234	TTA	4	51617	51628	TTA	4	52364	52375
LSC	IGS(clpP,psbB)									TAT	5	69323	68337	ATT	5	69953	69967
LSC	IGS(rpl14,rpl16)	CTT	4	80951	80962	CTT	4	80620	80631	CTT	4	79346	79357					CTT	4	80628	80639	CTT	4	79881	79892
IRB	IGS(rps12,trnV-GAC)					TAT	4	98485	98496									TAT	4	99004	99015	TAT	5	98206	98220
IRB	IGS(rps12,trnV-GAC)					ATT	4	98571	98582									ATT	5	99061	99075	TAT	4	98254	98265
SSC	IGS(trnN-GUU,rpl32)					GAA	4	108581	108592	GAA	4	107593	107604	GAA	4	108186	108197
SSC	ycf1	CTT	4	123812	123823	CTT	4	122467	122478	CTT	4	119984	119995	CTT	4	120467	120478	CTT	4	123325	123336	CTT	4	121207	121218
IRA	IGS(trnV-GAC,rps12)					TAA	4	132548	132559									AAT	5	133254	133268	ATA	4	131171	131182
IRA	IGS(trnV-GAC,rps12)					ATA	4	132635	132646									ATA	4	133314	133325	ATA	5	131216	131230
Tetra≥3		3				7				5				6				5				5
LSC	IGS(rps16,trnQ-UUG)					ATTT	3	640O	6411
LSC	IGS(trnR-UCU,atpA)	TCTA	3	10306	10317	TCTA	3	10530	10541	TCTA	3	10039	10050	TCTA	3	10184	10195	TCTA	3	10300	10311	TCTA	3	10348	10359
LSC	IGS(trnR-UCU,atpA)													ATAG	3	10198	10209
LSC	intron(trnL-UAA)																	TTCT	4	47219	47230
LSC	IGS(psaI,ycf4)					TTAA	3	58263	58274	TTAA	3	56676	56687	TTAA	3	56992	57003					TTAA	3	56987	56998
LSC	IGS(psbE,petL)																	AAAG	3	63777	63788
LSC	IGS(psaJ,rpl33)									ATTA	3	64208	64219	ATTA	3	64940	64951
LSC	rps18,IGS(rps18,rpl20)	AAAT	3	66967	66977	AAAT	3	66575	66586	AAAT	3	65142	65153	AAAT	3	65916	65927	AAAT	3	66646	66657	AAAT	3	65881	65892
LSC	clpP	ATAA	3	69715	69726	ATAA	3	69327	69338	ATAA	3	67910	67921	ATAA	3	68690	68701	ATAA	3	69396	69407	ATAA	3	68682	68693
LSC	intron(clpP)					CAAT	3	70255	70266
LSC	clpP					TATT	3	70278	70289
SSC	IGS(rps15,ycf1)																					ATTT	3	115898	115909
Pen≥3		1				7				2				2				0				2
LSC	intron(rpoC1)																					TCTTA	3	22380	22394
LSC	IGS(trnC-GCA,petN)					TATTT	3	29069	29083	TATTT	3	28033	28047	TATTT	3	28498	28512
LSC	IGS(atpB,rbcL)					TTAGT	3	53331	53345
LSC	IGS(psbB,psbT)	TTTTA	3	73315	73329	TTTTA	3	72991	73005	TTTTA	3	71617	71631	TTTTA	3	72271	72285					TTTTA	3	72192	72206
IRB	IGS(rps12,trnV-GAC)					ATATT	3	98513	98527
IRB	IGS(rps12,trnV-GAC)					ATTAT	3	98528	98542
IRA	IGS(trnV-GAC,rps12)					ATAAT	3	132589	132603
IRA	IGS(trnV-GAC,rps12)					AATAT	3	132604	132618
Hex≥3		0				0				0				0				0				2
IRB	IGS(rps12,trnV-GAC)																					ATATTA	3	98185	98202
IRA	IGS(trnV-GAC,rps12)																					TAATAT	3	131234	131251
		58				73				64				68				64				66
