# Supplementary material for: Comparative and phylogenetic analyses of six Kenya Polystachya (Orchidaceae) species based on the complete chloroplast genome sequences
Source: BMC Plant Biol. 2022 Apr 6;22:177. doi: 10.1186/s12870-022-03529-5 (PMC8985347; doi:10.1186/s12870-022-03529-5)
Supplement: Supplementary file 1 — Additional file 1: Table S1. Taxonomic and GenBank accession information forsamples used for phylogenetic analyses (85). Table S2 and S3. Types of genes annotation and the intron-containing genes within the chloroplastgenomes of six Polystachya species. Table S4. Codonusage within the chloroplast genomes of six Polystachyaspecies. Table S5. Typesand amounts of SSRs within the chloroplast genomes of six Polystachya species. Table S6. Locationof repeat sequences within the chloroplast genomes of six Polystachya species. Table S7. Comparisonof site models for the 68 shared CDSs in the chloroplast genomes of six Polystachyaspecies and results of LRT. Table S8. Positiveselection sites based on BEB analysis in the M8 model detected in thechloroplast genomes of six Polystachya species. Table S9. Theoverall view of all gene alignment in the complete chloroplast genomes of six Polystachyaspecies. Table S10. Phylogenetictree constructed using ML and BI methods, based on the first and second codonpositions of 79 CDSs of whole cp genomes from 85 taxa. [file 12870_2022_3529_MOESM1_ESM.zip › Table S7.xlsx]

## Sheet: Table S7
Table S7. Comparison of site models for the 68 shared CDSs in the chloroplast genomes of six Polystachya species and results of LRT.
Site model (SM)
Model	np	Ln L	Estimates of parameters				Model compared	LRT P-value	Positive sites
M3	16	-83540.937349	p:	0.15596	0.73937	0.10467	M0 vs. M3	0.000000000	[]
			ω:	0.00000	0.00000	2.74151
M0	12	-83616.425125	ω0:	0.27355					Not Allowed
M2a	15	-83541.019047	p:	0.88309	0.03205	0.08486	M1a vs. M2a	0.000000006	[]
			ω:	0.00000	1.00000	3.01263
M1a	13	-83559.877900	p:	0.75556	0.24444				Not Allowed
			ω:	0.00000	1.00000
M8	15	-83540.938003	p0=0.89529	p=0.01501	q=1.61978		M7 vs.M8	0.000000000	8 S 0.652,60 I 0.947,86 N 0.566,146 N 0.559,161 S 0.571,195 S 0.574,196 Y 0.594,210 A 0.593,214 E 0.626,232 S 0.571,240 H 0.644,243 Y 0.591,255 L 0.650,285 T 0.572,287 R 0.961*,293 I 0.578,376 A 0.578,439 S 0.626,441 T 0.959*,459 L 0.591,469 Q 0.957*,485 G 0.610,486 I 0.646,561 G 0.949,586 A 0.586,694 S 0.586,699 G 0.606,741 S 0.625,791 R 0.601,959 L 0.628,974 I 0.573,991 M 0.576,1007 E 0.586,101…
			(p1= 0.10471)	ω= 2.74080
M7	13	-83568.769475	p=	0.03496	q=	0.13415			Not Allowed
M8a	14	-83559.878042	p0=0.75556	p=0.00500	q=3.87453		M8a vs.M8	0.000000001	Not Allowed
			(p1= 0.24444)	ω= 1.00000
Note. [], no data available.
