# Supplementary material for: Comparative and phylogenetic analyses of six Kenya Polystachya (Orchidaceae) species based on the complete chloroplast genome sequences
Source: BMC Plant Biol. 2022 Apr 6;22:177. doi: 10.1186/s12870-022-03529-5 (PMC8985347; doi:10.1186/s12870-022-03529-5)
Supplement: Supplementary file 1 — Additional file 1: Table S1. Taxonomic and GenBank accession information forsamples used for phylogenetic analyses (85). Table S2 and S3. Types of genes annotation and the intron-containing genes within the chloroplastgenomes of six Polystachya species. Table S4. Codonusage within the chloroplast genomes of six Polystachyaspecies. Table S5. Typesand amounts of SSRs within the chloroplast genomes of six Polystachya species. Table S6. Locationof repeat sequences within the chloroplast genomes of six Polystachya species. Table S7. Comparisonof site models for the 68 shared CDSs in the chloroplast genomes of six Polystachyaspecies and results of LRT. Table S8. Positiveselection sites based on BEB analysis in the M8 model detected in thechloroplast genomes of six Polystachya species. Table S9. Theoverall view of all gene alignment in the complete chloroplast genomes of six Polystachyaspecies. Table S10. Phylogenetictree constructed using ML and BI methods, based on the first and second codonpositions of 79 CDSs of whole cp genomes from 85 taxa. [file 12870_2022_3529_MOESM1_ESM.zip › Table S8.xlsx]

## Sheet: M8
Table S8. Positive selection sites based on Bayes Empirical Bayes (BEB) analysis in M8 model detected in the chloroplast genomes of six Polystachya species.
Selected Sites	Pr (ω>1)
8S	0.652
60I	0.947
86N	0.566
146N	0.559
161S	0.571
195S	0.574
196Y	0.594
210A	0.593
214E	0.626
232S	0.571
240H	0.644
243Y	0.591
255L	0.65
285T	0.572
287R	0.961*
293I	0.578
376A	0.578
439S	0.626
441T	0.959*
459L	0.591
469Q	0.957*
485G	0.61
486I	0.646
561G	0.949
586A	0.586
694S	0.586
699G	0.606
741S	0.625
791R	0.601
959L	0.628
974I	0.573
991M	0.576
1007E	0.586
1014A	0.58
1040K	0.627
1559K	0.56
1594A	0.58
1619V	0.636
1622R	0.593
1656I	0.586
1709E	0.59
1762K	0.619
1774G	0.955*
1793I	0.946
1911L	0.625
2155I	0.574
2170C	0.597
2178V	0.571
2226H	0.585
2240F	0.574
2249F	0.586
2283V	0.599
2302D	0.946
2316F	0.638
2326K	0.581
2327G	0.606
2329F	0.577
2414D	0.555
2429L	0.953*
2479K	0.63
2488N	0.559
2512M	0.957*
2529E	0.957*
2565L	0.628
2593L	0.642
2627S	0.652
2739D	0.559
2965D	0.573
2966R	0.596
2978F	0.586
3003I	0.951*
3033Y	0.567
3038G	0.608
3043K	0.616
3049H	0.583
3102Y	0.581
3103F	0.625
3139L	0.636
3142H	0.643
3176V	0.599
3182L	0.58
3187R	0.605
3221Y	0.593
3229L	0.646
3242K	0.585
3261L	0.585
3310E	0.622
3325T	0.572
3333G	0.605
3356L	0.624
3376Y	0.959*
3381K	0.616
3440S	0.601
3594M	0.575
3620P	0.657
3651V	0.597
3699S	0.626
3785N	0.945
3983I	0.586
4214A	0.585
4447T	0.576
5121I	0.639
5415K	0.786
6391C	0.601
6751P	0.618
7394A	0.603
7397G	0.589
7736G	0.61
7739R	0.641
7742V	0.588
7889Y	0.593
7896A	0.648
7918L	0.647
8023F	0.574
8039L	0.625
8081K	0.582
8111S	0.598
8173T	0.579
8292P	0.583
8375I	0.95
8412V	0.578
8415V	0.586
8611V	0.585
8620D	0.629
8647R	0.623
8664H	0.581
8706I	0.57
8792S	0.586
8922T	0.574
9003I	0.958*
9004N	0.945
9005Q	0.619
9054W	0.653
9111T	0.647
9232G	0.61
9244K	0.56
9565V	0.569
9569V	0.638
9594F	0.577
9698M	0.569
9796I	0.562
9816D	0.566
9818S	0.567
9886M	0.583
9888F	0.635
9903Q	0.619
9907T	0.578
9982P	0.601
9983N	0.614
9987S	0.626
9993G	0.603
10017Q	0.645
10064Y	0.59
10081N	0.559
10179I	0.575
10484V	0.569
10616R	0.657
10684H	0.59
10690L	0.649
10707N	0.554
10923L	0.59
11016T	0.592
11019N	0.614
11020P	0.616
11329C	0.652
11344I	0.575
11449G	0.58
11481V	0.578
11631T	0.588
11638Q	0.627
11640K	0.598
11668L	0.960*
11698Y	0.595
11707V	0.586
11724F	0.593
11825K	0.593
11834V	0.638
11978K	0.607
12193D	0.553
12199E	0.584
12292W	0.642
12339I	0.571
12346H	0.603
12398M	0.633
12437L	0.624
12455K	0.616
12473V	0.64
12492N	0.565
12500K	0.586
12542L	0.641
12569H	0.638
12592E	0.583
12604A	0.604
12631V	0.596
12632G	0.559
12656P	0.655
12662L	0.587
12670T	0.628
12672C	0.652
12685Q	0.619
12708F	0.635
12720V	0.595
12743E	0.594
12755L	0.587
12769S	0.597
12771P	0.655
12783R	0.582
12796E	0.63
12812R	0.598
12813Y	0.651
12816H	0.655
12833I	0.577
12856Y	0.594
12865I	0.578
12905D	0.631
12925T	0.646
12935N	0.562
12981I	0.562
13065H	0.581
13093Y	0.960*
13110S	0.626
13120T	0.584
13174R	0.595
13206L	0.588
13265I	0.574
13375A	0.603
13395W	0.647
13430I	0.571
13434R	0.641
13475V	0.645
13538T	0.582
13542K	0.616
13581R	0.623
13618D	0.952*
13621E	0.583
13651F	0.950*
13739S	0.951*
13885I	0.953*
13906K	0.581
13965K	0.578
14035L	0.573
14069I	0.575
14088Q	0.612
14103M	0.575
14121K	0.626
14136G	0.605
14138Q	0.612
14178V	0.588
14194G	0.586
14207L	0.625
14267H	0.644
14363A	0.648
14404V	0.569
14471C	0.646
14661D	0.63
14712T	0.949
14718I	0.571
14776I	0.574
14777F	0.57
14794I	0.573
14797V	0.645
14837A	0.593
14862D	0.949
14879F	0.633
14881W	0.65
14884H	0.584
14885K	0.581
14895I	0.598
14933Y	0.593
14956I	0.568
14965V	0.585
14973R	0.603
14990A	0.579
15013V	0.641
15019E	0.625
15024S	0.646
15030S	0.654
15032C	0.952*
15038L	0.639
15041I	0.644
15055T	0.598
15061F	0.572
15064A	0.951*
15065C	0.597
15066S	0.597
15067Q	0.621
15084W	0.651
15094N	0.57
15109D	0.557
15123D	0.559
15140S	0.616
15148I	0.574
15164L	0.628
15169S	0.597
15182Y	0.596
15187Y	0.591
15188A	0.949
15204I	0.571
15251R	0.594
15261N	0.554
15264T	0.592
15272V	0.578
15275R	0.578
15277K	0.622
15285D	0.558
15287V	0.571
15288K	0.582
15291R	0.603
15338N	0.566
15339E	0.954*
15357V	0.588
15360Y	0.595
15363N	0.947
15372K	0.584
15381A	0.586
15395L	0.628
15417V	0.588
15424D	0.568
15439E	0.584
15440M	0.576
15443L	0.63
15446R	0.916
15453Q	0.619
15457L	0.627
15459F	0.57
15462F	0.577
15475E	0.582
15487E	0.584
15500G	0.582
15514I	0.578
15524L	0.587
15525F	0.638
15527M	0.948
15532I	0.576
15586K	0.582
15587S	0.598
15589A	0.597
15617E	0.589
15618F	0.588
15634Y	0.593
15640R	0.596
15659S	0.654
15673N	0.627
15682I	0.586
15704D	0.561
15709N	0.559
15712L	0.589
15715S	0.6
15744I	0.636
15761V	0.569
15774Q	0.587
15778I	0.597
15809T	0.647
15811T	0.639
15823S	0.957*
15839Q	0.956*
15858I	0.589
15859K	0.582
15860K	0.56
15863S	0.637
15897Q	0.622
15901S	0.636
15914I	0.575
15915L	0.58
15932V	0.585
15933M	0.576
15945Q	0.588
15947D	0.557
15948L	0.957*
15949S	0.597
15955I	0.562
15959N	0.556
15967S	0.926
15969M	0.562
16000T	0.592
16002E	0.59
16018P	0.601
16022Y	0.567
16048C	0.596
16053L	0.591
16070K	0.622
16072Q	0.639
16080N	0.562
16104Q	0.619
16111A	0.597
16169N	0.915
16179Y	0.655
16184I	0.646
16191N	0.558
16192L	0.951*
16196L	0.633
16204A	0.578
16208D	0.946
16216I	0.992**
16220Q	0.62
16224K	0.954*
16234R	0.595
16257V	0.588
16303I	0.567
16313R	0.634
16319L	0.631
16356R	0.958*
16395R	0.960*
16402R	0.952*
16407C	0.652
16419L	0.642
16424Y	0.953*
16425I	0.562
16426N	0.556
16429G	0.605
16433M	0.562
16439I	0.566
16634I	0.950*
16657K	0.622
16675K	0.583
16738K	0.583
16770R	0.598
16774G	0.583
16935N	0.946
16975S	0.652
16979H	0.587
17023D	0.594
17024P	0.902
17025G	0.966*
17026C	0.971*
17027Y	0.567
17028M	0.65
17130F	0.625
17171T	0.649
17209I	0.574
17238T	0.577
17276Q	0.622
17309F	0.634
17369L	0.64
17427M	0.593
17512E	0.579
17546K	0.582
17574K	0.598
17637N	0.614
17672L	0.95
17708M	0.582
17750N	0.614
17787M	0.569
17827T	0.616
17909L	0.713
17958T	0.647
18129T	0.637
18130E	0.609
18201G	0.606
18223N	0.614
18225L	0.957*
18291K	0.683
18358G	0.642
18405W	0.653
18493A	0.647
18595Q	0.647
18781P	0.616
18911C	0.599
19068V	0.6
Bayes Empirical Bayes (BEB) analysis (Yang, Wong & Nielsen 2005. Mol. Biol. Evol. 22:1107-1118)
Positively selected sites (*: P>95%; **: P>99%)
(amino acids refer to 1st sequence: Polystachya dendrobiiflora)

## Sheet: M2a
Table S8. Positive selection sites based on Bayes Empirical Bayes (BEB) analysis in M2a model detected in the chloroplast genomes of six Polystachya species.
Selected Sites	Pr (ω>1)
8S	0.52
60I	0.8
240H	0.513
255L	0.518
287R	0.833
441T	0.827
469Q	0.823
486I	0.514
561G	0.803
959L	0.501
1619V	0.507
1774G	0.817
1793I	0.797
2302D	0.796
2316F	0.509
2429L	0.813
2479K	0.502
2512M	0.822
2529E	0.822
2565L	0.501
2593L	0.512
2627S	0.52
3003I	0.807
3139L	0.507
3142H	0.512
3229L	0.515
3376Y	0.828
3620P	0.523
3785N	0.794
5121I	0.51
5415K	0.636
7739R	0.511
7896A	0.516
7918L	0.516
8375I	0.804
8620D	0.502
9003I	0.824
9004N	0.793
9054W	0.521
9111T	0.515
9569V	0.509
9888F	0.506
10017Q	0.514
10616R	0.524
10690L	0.517
11329C	0.52
11638Q	0.5
11668L	0.83
11834V	0.509
12292W	0.512
12398M	0.505
12473V	0.51
12542L	0.511
12569H	0.509
12656P	0.522
12670T	0.501
12672C	0.52
12708F	0.506
12771P	0.522
12796E	0.503
12813Y	0.519
12816H	0.522
12905D	0.503
12925T	0.515
13093Y	0.829
13395W	0.516
13434R	0.511
13475V	0.514
13618D	0.81
13651F	0.806
13739S	0.807
13885I	0.813
14267H	0.513
14363A	0.516
14471C	0.515
14661D	0.503
14712T	0.804
14797V	0.514
14862D	0.804
14879F	0.505
14881W	0.518
15013V	0.511
15024S	0.515
15030S	0.521
15032C	0.81
15038L	0.51
15041I	0.513
15064A	0.807
15084W	0.519
15164L	0.501
15188A	0.803
15339E	0.815
15363N	0.799
15395L	0.501
15443L	0.502
15446R	0.771
15457L	0.5
15525F	0.509
15527M	0.801
15659S	0.521
15673N	0.5
15744I	0.507
15809T	0.515
15811T	0.509
15823S	0.822
15839Q	0.819
15863S	0.508
15901S	0.507
15948L	0.823
15967S	0.783
16072Q	0.51
16169N	0.764
16179Y	0.522
16184I	0.514
16192L	0.808
16196L	0.505
16208D	0.796
16216I	0.93
16224K	0.816
16313R	0.506
16319L	0.503
16356R	0.824
16395R	0.828
16402R	0.81
16407C	0.519
16419L	0.512
16424Y	0.812
16634I	0.806
16935N	0.797
16975S	0.52
17024P	0.756
17025G	0.845
17026C	0.86
17028M	0.518
17171T	0.517
17309F	0.505
17369L	0.51
17672L	0.805
17909L	0.57
17958T	0.516
18129T	0.508
18225L	0.823
18291K	0.545
18358G	0.512
18405W	0.521
18493A	0.516
18595Q	0.516
Bayes Empirical Bayes (BEB) analysis (Yang, Wong & Nielsen 2005. Mol. Biol. Evol. 22:1107-1118)
Positively selected sites (*: P>95%; **: P>99%)
(amino acids refer to 1st sequence: HGW_M229)
